# Supplementary material for: DNA methylation of insulin-like growth factor 2 and H19 cluster in cord blood and prenatal air pollution exposure to fine particulate matter
Source: Environ Health. 2020 Dec 7;19:129. doi: 10.1186/s12940-020-00677-9 (PMC7720562; doi:10.1186/s12940-020-00677-9)
Supplement: Supplementary file 2 — Additional file 2. Supplementary Tables S1-S2. [file 12940_2020_677_MOESM2_ESM.xls]

## Sheet: Table S1
Table S10. Rotated factor loadings of IGF2 factors
highlighted loadings have absolute value larger than 0.45
	Factor1	Factor2	Factor3	Factor4	Factor5	Factor6	Factor7	Factor8
cg00273464	-0.17613	0.33841	0.12647	-0.20056	-0.04594	0.46402	-0.17758	0.08435
cg00570518	-0.09262	0.3725	0.65636	-0.00599	0.18584	0.18659	0.17621	0.11514
cg00613255	-0.03647	0.71378	0.06975	-0.07383	0.45839	0.07148	0.10915	0.03508
cg01351425	0.06007	0.47053	0.06969	-0.09844	0.12145	0.51118	-0.09656	0.07714
cg01368777	0.07202	0.00045	0.00298	0.70183	-0.07648	-0.02232	0.10538	0.19885
cg01667319	0.20336	-0.19011	0.00916	0.24938	0.08619	0.04604	0.34995	-0.01523
cg02166532	0.18792	-0.13676	-0.03054	0.6215	0.00315	0.20945	-0.10944	-0.07495
cg02425416	0.09777	0.03036	0.04786	0.12122	0.00954	0.00649	-0.07616	0.58633
cg02613624	-0.08505	0.24513	0.85968	-0.03386	0.04891	0.09485	-0.07803	-0.03737
cg02749887	0.00487	0.05235	0.03734	0.04612	0.77122	-0.12489	-0.11911	0.11499
cg02807948	-0.17147	0.27304	0.72357	0.12081	-0.0658	0.09528	0.09188	-0.08635
cg02808220	-0.17848	0.6672	-0.01026	-0.10286	0.06795	0.18431	0.04408	-0.00659
cg02835822	0.24191	-0.02802	0.18604	0.25109	-0.03901	-0.09058	0.25537	0.1087
cg03366382	-0.0577	0.16362	-0.06015	-0.00065	0.88076	0.07261	0.00839	0.10724
cg03553386	-0.14346	0.55079	0.06345	0.13827	0.16742	0.39059	-0.08758	-0.04243
cg03760951	0.56737	-0.06131	0.03618	0.29373	0.01521	0.13684	0.04093	-0.02263
cg04072545	-0.36293	0.21233	0.0557	0.00509	0.24821	-0.08893	0.21387	0.00145
cg04112019	0.11936	-0.0146	0.06299	0.25655	-0.00753	-0.00442	0.38793	0.03372
cg04484994	0.05445	0.39539	-0.00598	-0.0195	0.37164	0.08225	0.19323	-0.09954
cg05075097	0.29876	-0.01376	-0.11521	0.31183	0.11944	0.22248	0.44877	0.02992
cg05203776	0.03734	-0.08492	0.17266	0.67449	0.05078	0.08417	0.10143	0.22615
cg05323345	-0.01065	0.08083	0.08157	0.02689	0.22792	0.09886	0.11397	0.61435
cg05384664	0.05705	0.3535	0.63741	-0.09224	0.22362	0.19237	-0.00576	0.11847
cg05444816	0.39513	0.04837	0.29915	0.2449	0.01088	-0.12629	0.08014	0.08899
cg05452899	0.37046	0.04741	0.01177	0.15282	0.15141	-0.20398	0.24628	0.17296
cg06460568	0.63087	-0.12957	-0.06068	0.16822	-0.027	0.03482	-0.15524	0.00829
cg06676088	-0.18563	0.46553	0.11763	0.04054	0.19149	0.12789	-0.26373	0.09822
cg07096953	0.02324	-0.00623	0.76086	0.21218	-0.08408	0.07784	-0.1087	-0.00122
cg07583420	0.26175	0.07177	0.12968	0.45307	0.07771	-0.06076	0.03328	0.04933
cg08014499	0.1979	0.14152	0.1333	0.05999	0.03381	0.03582	0.15004	0.26927
cg08162473	0.33865	-0.07301	-0.09552	0.01055	-0.0881	-0.0006	0.31144	0.05711
cg08686462	-0.1483	0.54609	0.11613	0.21903	0.15131	0.22688	0.13438	0.14314
cg08986368	0.45775	0.07063	0.15271	0.36014	-0.01679	-0.0787	0.2375	0.02976
cg09606495	-0.16456	0.62182	0.02124	-0.12805	0.10954	0.06348	-0.06039	-0.09895
cg09694722	0.18689	0.02308	0.23811	0.50195	0.03724	-0.0313	-0.11925	0.02724
cg10037494	0.60582	-0.06986	-0.06757	0.01188	-0.0438	-0.05914	0.32941	0.05786
cg10337079	0.3614	-0.06103	0.13349	0.15902	-0.08101	-0.01746	0.20491	0.01243
cg10501065	0.13951	0.02833	-0.16431	0.27025	0.0584	0.23016	0.63617	-0.01375
cg10650127	-0.19418	0.41843	0.09422	0.19076	0.02646	0.39092	-0.22085	0.1249
cg10659464	0.35467	0.2623	0.19962	0.30557	-0.05656	-0.10108	0.08551	-0.04538
cg10991175	-0.09884	0.35129	0.12672	0.04021	0.76893	-0.03648	0.13217	0.04209
cg11005826	0.36265	0.06731	0.13902	0.16129	0.07713	0.02534	-0.04036	0.40115
cg11322849	-0.11476	0.44573	0.14428	0.21635	0.06085	0.07047	-0.20119	0.14889
cg11701022	0.08708	0.0598	0.15002	0.65104	-0.00323	0.12908	0.16998	0.10872
cg11717189	-0.11364	0.03196	0.69586	0.09197	-0.05232	0.00122	-0.0503	0.0388
cg11915650	0.57458	-0.05154	-0.02165	0.05348	-0.01365	-0.12362	0.10156	0.10379
cg12219390	-0.01769	0.77513	-0.01455	0.01453	0.08544	0.17232	-0.04016	0.03104
cg12322132	0.44828	-0.06898	0.10873	0.10452	0.08972	-0.1599	0.11006	0.00895
cg12528452	0.18524	-0.04891	0.54899	0.08937	-0.06668	-0.09908	-0.31413	0.25061
cg12773325	0.47333	0.01808	-0.07024	-0.16229	0.05409	-0.04278	0.46544	0.10023
cg13165070	-0.05317	-0.04098	0.59375	0.20196	0.01197	-0.01691	-0.10121	0.07833
cg13756879	0.33511	-0.1554	0.15109	0.34231	-0.05577	-0.14252	0.03245	-0.00442
cg13928782	0.57399	-0.15528	0.12685	0.13935	-0.02853	-0.13025	-0.0524	0.11174
cg13993218	-0.08004	0.41509	-0.01446	0.12312	0.61613	0.28791	0.07633	0.00583
cg14432744	-0.15871	0.31173	0.2446	-0.01117	0.07063	0.39986	0.20414	-0.0481
cg14890224	0.04419	0.5554	0.21966	-0.04017	0.19443	0.20411	0.12082	-0.07993
cg14895961	-0.07694	-0.00963	0.06278	0.00455	0.07157	0.12705	-0.05898	0.74764
cg15168906	-0.05013	0.22206	0.03871	0.14797	0.01762	0.37549	0.07314	0.04961
cg15393937	0.72901	-0.09812	-0.02219	0.2004	0.01972	-0.00735	-0.07327	-0.02233
cg15508379	0.47754	-0.10404	0.15277	0.12063	-0.15003	-0.14908	-0.01917	0.02322
cg16711450	-0.0426	0.89741	0.0877	0.01055	-0.03473	0.15268	0.07211	-0.00491
cg16817891	0.21874	-0.00397	0.12449	0.25065	0.12788	-0.01672	0.07024	0.20394
cg16977706	0.62088	-0.18701	-0.10543	-0.0484	-0.01237	0.06452	-0.25186	0.10616
cg17037101	0.56896	-0.12003	0.03754	0.3134	0.14055	-0.1302	0.17492	-0.00436
cg17300736	0.60642	-0.03564	-0.23713	0.10175	-0.01361	0.10252	0.12026	-0.05881
cg17462140	0.12273	-0.00401	0.18908	0.62912	0.04943	0.04335	0.06718	0.03975
cg17665927	0.03036	0.2667	0.13262	-0.06054	0.01451	0.60108	0.05153	0.03393
cg18087943	0.70964	-0.08788	-0.23186	0.01557	0.02392	0.06763	0.30301	0.06887
cg19002337	0.64696	-0.13894	-0.07762	0.07962	-0.04975	-0.01725	0.26793	0.03798
cg19131227	0.06073	-0.01021	0.16704	0.02751	0.08468	0.24988	-0.0134	0.64573
cg19137676	-0.09792	0.25489	0.27665	0.08355	0.01839	0.1571	0.12252	0.12159
cg19297427	-0.20234	0.80451	0.04256	0.06999	0.02423	0.06749	-0.21702	-0.01781
cg19443075	0.63328	-0.15043	0.05896	0.23536	-0.11803	0.0097	-0.32788	-0.00597
cg20254598	-0.0673	0.6258	0.0767	-0.14615	0.4858	-0.01653	0.07855	0.066
cg20339650	0.13181	0.03389	0.01591	0.61451	-0.02978	0.19943	0.11184	-0.13633
cg20728696	0.30301	0.11734	-0.03046	0.22714	0.07829	0.05715	0.18632	-0.00647
cg20792294	0.64998	-0.02824	-0.04117	-0.03986	-0.05526	-0.09763	-0.10236	0.03298
cg20895511	0.47061	-0.03758	0.02583	-0.14924	-0.0653	-0.05111	0.22418	0.11542
cg21237591	0.08255	-0.03811	-0.01222	0.05327	-0.00168	-0.06516	0.05295	0.20899
cg21532432	0.68584	-0.2405	-0.09559	0.14985	-0.13502	0.13114	-0.02112	0.01435
cg21574853	0.00902	0.29294	0.03492	0.05293	0.85484	-0.03022	-0.04276	0.11607
cg21667878	0.67945	-0.07814	-0.13826	0.17766	-0.00726	-0.11504	-0.00139	0.00486
cg21728792	-0.3037	0.77225	0.03696	0.05801	0.0423	0.1019	0.07711	-0.04673
cg22225943	0.11433	0.05405	0.20966	0.0916	0.07066	0.01805	0.07578	0.13574
cg22287492	0.28184	0.05725	-0.05002	0.26111	0.00501	0.09894	0.04156	0.03576
cg22932993	-0.14088	0.33435	0.12793	0.17319	0.05145	0.24019	-0.18669	0.13199
cg22956483	-0.13531	0.07775	0.67157	0.30242	0.03373	0.23877	-0.00465	0.17891
cg23390871	0.03137	0.90225	0.13776	-0.01673	-0.02671	0.00506	-0.05204	0.00726
cg23676551	0.73167	-0.1019	-0.05313	0.12468	-0.07403	0.1033	0.07526	0.02098
cg23905216	0.34019	-0.03168	0.00287	0.40299	0.16672	0.01586	-0.03401	-0.03107
cg24047810	0.66966	-0.10021	0.01333	0.38685	0.06582	0.01097	-0.08495	0.07864
cg24183187	-0.38775	0.63821	0.02938	-0.17439	0.02889	0.05752	-0.16868	-0.04713
cg24338752	-0.1419	-0.00802	-0.05231	0.05424	0.83749	0.11688	-0.03035	0.07818
cg24431667	0.47111	-0.07478	-0.10639	0.22173	0.00973	-0.0544	0.27992	0.06982
cg24439505	0.00777	0.28815	0.29352	-0.11418	-0.03402	0.51519	0.0745	-0.00261
cg24522478	-0.05807	0.75696	0.09009	-0.1653	0.08123	0.11309	0.09148	0.06182
cg24781163	-0.05663	0.18065	0.07697	0.11532	0.05748	0.52052	0.0288	0.18958
cg24917382	0.27102	0.03631	0.05048	0.53097	0.02249	-0.24031	-0.0065	0.05272
cg25163476	0.31675	-0.20461	0.11629	0.54398	0.02072	0.10801	0.14393	0.09151
cg25336198	-0.01269	0.14381	0.05802	0.05347	0.90669	0.07161	0.05891	0.11024
cg25574024	0.39825	0.07841	0.05376	0.38409	-0.03485	-0.15643	0.01747	0.07204
cg25601886	-0.0302	0.64434	0.26884	-0.07446	0.40155	-0.01798	-0.01423	0.06964
cg25742037	-0.03894	0.0951	0.27159	0.16651	-0.11314	0.37347	-0.0062	-0.02376
cg26401390	-0.0433	0.17051	0.79651	0.03783	0.12506	0.27946	0.00185	0.05504
cg26517849	0.50475	-0.19658	-0.03919	-0.05603	-0.0088	-0.06056	0.299	-0.04837
cg26719629	0.10359	0.09383	-0.00061	-0.05665	0.22792	0.3487	-0.02465	0.31638
cg26913576	-0.62107	0.53645	0.14647	0.159	0.12491	-0.13753	-0.09613	0.05757
cg27263998	-0.2295	0.26636	-0.04665	0.21172	0.18993	0.46501	0.20828	-0.05965
cg27331871	0.06758	-0.02832	0.23035	0.15949	-0.02848	0.27585	0.00644	0.14825

## Sheet: Table S2
Table S11. Rotated factor loadings of H19 factors
highlighted loadings have absolute value larger than 0.45
	Factor1	Factor2	Factor3	Factor4	Factor5	Factor6
cg03175030	0.05044	0.20945	0.48393	0.2006	-0.02944	0.71062
cg18511798	0.0306	0.13216	0.43574	0.28086	0.01624	0.70978
cg22172494	-0.10116	0.37052	-0.08551	0.46147	-0.07359	0.57744
cg00237904	0.79107	0.09635	0.05262	0.06616	0.12564	-0.06581
cg01539474	0.32468	0.65283	0.07246	0.28918	0.04598	-0.05179
cg01895612	0.80872	0.30998	0.02073	0.18384	-0.04062	-0.16501
cg01977486	0.17886	0.73493	0.24743	0.13298	-0.04679	0.02196
cg02657360	0.8229	0.16517	0.10343	-0.1133	0.2916	-0.02386
cg02694715	0.1369	0.32812	0.0005	0.13958	0.24632	0.11562
cg02886509	0.7837	0.07962	0.17237	-0.21983	0.19815	0.00093
cg03996735	0.80546	0.01272	0.31541	-0.04519	-0.0462	0.13812
cg04088212	0.23154	0.50259	0.24686	0.04355	0.13416	0.0762
cg06197492	0.32874	0.19459	0.48792	0.08728	0.20014	-0.4435
cg06749854	0.58029	0.35942	0.03585	0.25058	0.20576	-0.01342
cg07342901	0.04167	0.09403	0.40862	0.46894	0.26111	0.03975
cg09701145	0.0682	0.47024	0.24908	0.13052	0.05248	-0.11755
cg10154633	0.15435	0.47432	0.15247	0.06326	0.16415	0.08136
cg10602543	0.11581	0.27897	0.23529	0.61267	0.13198	0.0771
cg11716026	0.04546	0.30085	0.33185	0.50327	0.10376	0.20804
cg11735853	0.13382	0.60666	0.11061	0.00802	0.10413	0.1499
cg11753499	0.15301	0.07328	-0.0404	0.29362	0.31599	0.00592
cg13210239	0.01704	0.18613	-0.0292	0.04464	0.35054	-0.03145
cg13581483	0.22233	0.35103	0.25656	0.05196	0.24391	0.02303
cg14937069	0.15686	0.26986	0.76133	0.08842	0.10153	0.17407
cg15394860	0.11791	0.04389	0.61773	0.41481	0.1159	-0.27419
cg15886040	-0.16156	0.2684	0.16941	-0.17614	0.61432	0.03403
cg15922305	0.07148	0.11095	0.14391	-0.05541	0.73156	0.01127
cg15963714	0.1982	0.25944	0.76312	0.08153	-0.06137	0.16361
cg16153294	0.07991	0.12329	0.75112	0.25992	0.109	0.10657
cg16303279	0.11764	0.57966	0.18614	0.01636	0.31242	0.14634
cg16675558	0.85116	0.19908	0.19328	0.08798	-0.15041	0.01383
cg17769238	0.29188	0.69435	0.03019	0.2788	0.1491	0.07547
cg17985533	0.0424	-0.08687	0.19992	0.1595	0.63672	-0.11243
cg18104242	0.87958	0.01399	0.14754	0.09495	0.01385	0.10682
cg18362496	0.72944	0.3595	-0.00574	0.33357	-0.13134	0.00663
cg18454954	0.55268	0.51868	-0.02805	0.12142	0.13484	-0.03964
cg19943238	0.15513	0.14905	0.72871	0.05728	0.1966	0.10645
cg23476401	0.83852	0.11139	0.17179	-0.00422	0.19179	-0.01952
cg23977670	0.07879	0.35642	0.20777	0.63492	-0.07182	0.15393
cg24409677	0.18073	0.42983	0.27845	0.09946	0.25245	0.07477
cg24510613	0.57774	0.47823	0.03685	0.17023	0.11605	-0.02985
cg24605090	0.76955	0.31742	0.02578	0.34644	-0.0631	0.07746
cg25281616	0.81905	0.35228	0.01011	0.12945	-0.06077	-0.11424
cg25289899	0.04735	0.05071	0.04615	0.21088	0.37824	-0.00307
cg25437674	0.15801	0.68524	0.01194	0.44744	-0.09822	-0.15376
cg25574978	0.76557	0.41027	0.12017	-0.01801	-0.10649	0.06372
cg25579157	0.37526	0.23068	0.12225	-0.17513	0.28686	0.05909
cg25821896	0.56315	0.5128	0.13763	0.28293	0.02834	-0.07174
cg25838645	0.13953	0.55267	0.04408	0.00497	0.15707	0.15888
cg25852472	0.16422	0.20937	0.26829	0.74229	0.07472	0.24078
cg26469586	0.33281	0.72026	0.02881	0.18666	-0.05207	-0.00319
cg26857192	0.1465	0.05104	0.53866	0.56879	0.216	-0.00787
cg27300742	0.8383	0.12411	0.04522	0.1707	0.09518	0.033
